# Supplementary material for: Acute Bacterial Infections and Longitudinal Risk of Readmissions and Mortality in Patients Hospitalized with Heart Failure
Source: J Clin Med. 2022 Jan 29;11(3):740. doi: 10.3390/jcm11030740 (PMC8836984; doi:10.3390/jcm11030740)
Supplement: Supplementary file 1 [file jcm-11-00740-s001.zip]

Archive with 1 entries (1 files):
- jcm-1517347-supplementary.pdf
